# Supplementary material for: Definitions and outcomes reported in studies investigating the management of new onset atrial fibrillation in acutely unwell patients admitted to the intensive care unit: a scoping review
Source: Eur Heart J Open. 2026 May 9;6(3):oeag075. doi: 10.1093/ehjopen/oeag075 (PMC13252546; doi:10.1093/ehjopen/oeag075)
Supplement: oeag075_Supplementary_Data [file oeag075_supplementary_data.zip]

Archive with 2 entries (2 files):
- PRISMA-ScR-Filled.docx
- Supplementary Material_R .docx
